# Supplementary material for: Socioeconomic status and economic hardship attenuated the associations between early tobacco or nicotine use and brain outcomes in preadolescent children
Source: NeuroImmune Pharm Ther. 2025 Apr 2;4(2):193–207. doi: 10.1515/nipt-2024-0022 (PMC12304878; doi:10.1515/nipt-2024-0022)
Supplement: Supplementary file 1 — Supplementary Material Details [file j_nipt-2024-0022_suppl_001.xls]

## Sheet: Table S1. NCOGs_BL
Supplemental Table 1. Group Differences and Effect Sizes in Baseline Cognitive Scores Before and After Adjusting for SES Variables
	Base Modela
Scores	Early-Users (n)	Non-users (n)	Meandiff (S.E.)	Efect Size (95% C.I.)	FDR p-value (LME)c
Composite Scores
Fluid Intelligence	108	11134	-2.19 (0.93)	-0.29 (-0.52 to -0.05)	0.036
Crystallized Intelligence	108	11134	-1.96 (0.57)	-0.45 (-0.71 to -0.19)	0.003
Overall Cognition	108	11134	-2.37 (0.74)	-0.42 (-0.67 to -0.16)	0.003
Specific task scores
Picture Vocabulary	108	11134	-2.28 (0.67)	-0.42 (-0.66 to -0.18)	0.003
Flanker Inhibitory Control and Attention	108	11134	-1.18 (0.85)	-0.15 (-0.36 to 0.06)	0.186
List Sorting Working Memory	108	11134	-2.52 (1.1)	-0.26 (-0.48 to -0.04)	0.037
Dimensional Card Sort	108	11134	-1.04 (0.87)	-0.13 (-0.35 to 0.08)	0.23
Pattern Comparison Processing Speed	108	11134	-1.95 (1.36)	-0.16 (-0.38 to 0.06)	0.186
Picture Sequence Memory	108	11134	-2.45 (1.13)	-0.24 (-0.46 to -0.02)	0.043
Oral Reading Recognition	108	11134	-1.8 (0.6)	-0.38 (-0.64 to -0.13)	0.007
	SES Modelb
Scores	Early-Users (n)	Non-users (n)	Meandiff (S.E.)	Efect Size (95% C.I.)	FDR p-value (LME)c
Composite Scores
Fluid Intelligence	108	11134	-1.1 (0.91)	-0.14 (-0.38 to 0.09)	0.376
Crystallized Intelligence	108	11134	-1.07 (0.55)	-0.25 (-0.5 to 0.0)	0.232
Overall Cognition	108	11134	-1.25 (0.71)	-0.22 (-0.47 to 0.03)	0.232
Specific task scores
Picture Vocabulary	108	11134	-1.28 (0.65)	-0.24 (-0.47 to 0)	0.232
Flanker Inhibitory Control and Attention	108	11134	-0.54 (0.85)	-0.07 (-0.28 to 0.14)	0.58
List Sorting Working Memory	108	11134	-1.2 (1.07)	-0.12 (-0.34 to 0.09)	0.376
Dimensional Card Sort	108	11134	-0.27 (0.86)	-0.03 (-0.25 to 0.18)	0.756
Pattern Comparison Processing Speed	108	11134	-1.27 (1.36)	-0.1 (-0.32 to 0.11)	0.436
Picture Sequence Memory	108	11134	-1.53 (1.12)	-0.15 (-0.37 to 0.07)	0.346
Oral Reading Recognition	108	11134	-0.98 (0.58)	-0.21 (-0.46 to 0.04)	0.232

## Sheet: Table S2. NCOGs_Long
Supplemental Table 2. Longitudinal Group Differences and Effect Sizes in Cognitive Scores Before and After Adjusting for SES Variables
	Base modela
	Baseline		2-Year Follow-up
Scores	Early-Users (n)	Non-users (n)	Early-Users (n)	Non-user (n)	Meandiff (S.E.)	Efect Size (95% C.I.)	FDR p-value (LME)c
Composite Scores
Fluid Intelligence	-	-	-	-	-	-	-
Crystallized Cognition Composite	108	11134	62	6680	-2.03 (0.55)	-0.69 (-1.06 to -0.32)	0.001
Overall Cognition	-	-	-	-	-	-	-
Specific task scores
Picture Vocabulary	108	11134	69	7169	-2.31 (0.63)	-0.54 (-0.83 to -0.25)	0.001
Flanker Inhibitory Control and Attention	108	11134	69	7169	-0.79 (0.71)	-0.12 (-0.34 to 0.1)	0.269
List Sorting Working Memory	-	-	-	-	-	-	-
Dimensional Card Sort	-	-	-	-	-	-	-
Pattern Comparison Processing Speed	108	11134	69	7169	-2.35 (1.24)	-0.22 (-0.45 to 0.01)	0.07
Picture Sequence Memory	108	11134	69	7169	-2.57 (1)	-0.29 (-0.51 to -0.07)	0.016
Oral Reading Recognition	108	11134	69	7169	-1.86 (0.56)	-0.58 (-0.92 to -0.23)	0.002
	SES Modelb
	Baseline		2-Year Follow-up
Scores	Early-Users (n)	Non-users (n)	Early-Users (n)	Non-user (n)	Meandiff (S.E.)	Efect Size (95% C.I.)	FDR p-value (LME)c
Composite Scores
Fluid Intelligence	-	-	-	-	-	-	-
Crystallized Cognition Composite	108	11134	62	6680	-1.18 (0.53)	-0.4 (-0.74 to -0.05)	0.078
Overall Cognition	-	-	-	-	-	-	-
Specific task scores
Picture Vocabulary	108	11134	69	7169	-1.35 (0.6)	-0.32 (-0.59 to -0.04)	0.078
Flanker Inhibitory Control and Attention	108	11134	69	7169	-0.2 (0.71)	-0.03 (-0.25 to 0.19)	0.775
List Sorting Working Memory	-	-	-	-	-	-	-
Dimensional Card Sort	-	-	-	-	-	-	-
Pattern Comparison Processing Speed	108	11134	69	7169	-1.66 (1.23)	-0.16 (-0.39 to 0.07)	0.215
Picture Sequence Memory	108	11134	69	7169	-1.63 (1.0)	-0.18 (-0.4 to 0.04)	0.152
Oral Reading Recognition	108	11134	69	7169	-1.08 (0.55)	-0.33 (-0.67 to 0)	0.094

## Sheet: Table S3. NCOGs_PSM_BL
Supplemental Table 3. Group Differences and Effect Sizes in Baseline Cognitive Scores Before and After Adjusting for SES Variables and Using Propensity Score Matching
	Base Modela
Scores	Early-Users (n)	Non-users (n)	Meandiff (S.E.)	Efect Size (95% C.I.)	FDR p-value (LME)c
Composite Scores
Fluid Intelligence	108	108	-3.61(1.73)	-0.64 (-1.24 to -0.03)	0.085
Crystallized Intelligence	108	108	-2.21(1.04)	-0.88 (-1.7 to -0.06)	0.085
Overall Cognition	108	108	-3.47(1.45)	-0.76 (-1.38 to -0.13)	0.085
Specific task scores
Picture Vocabulary	108	108	-2.23(1.13)	-0.53 (-1.06 to 0)	0.09
Flanker Inhibitory Control and Attention	108	108	-0.57(1.56)	-0.16 (-1.04 to 0.71)	0.709
List Sorting Working Memory	108	108	-4.25(1.91)	-0.35 (-0.66 to -0.04)	0.085
Dimensional Card Sort	108	108	-1.42(1.69)	-0.43 (-1.44 to 0.58)	0.438
Pattern Comparison Processing Speed	108	108	-3.36(2.24)	-0.32 (-0.74 to 0.1)	0.159
Picture Sequence Memory	108	108	-3.42(1.88)	-0.43 (-0.9 to 0.04)	0.103
Oral Reading Recognition	108	108	-1.92(1.08)	-0.47 (-0.99 to 0.05)	0.103
	SES Modelb
Scores	Early-Users (n)	Non-users (n)	Meandiff (S.E.)	Efect Size (95% C.I.)	FDR p-value (LME)c
Composite Scores
Fluid Intelligence	108	108	-2.36(1.82)	-0.4 (-1.01 to 0.21)	0.542
Crystallized Intelligence	108	108	-0.58(1.04)	-0.23 (-1.03 to 0.57)	0.799
Overall Cognition	108	108	-1.78(1.49)	-0.37 (-0.98 to 0.24)	0.542
Specific task scores
Picture Vocabulary	108	108	-0.51(1.12)	-0.12 (-0.63 to 0.4)	0.799
Flanker Inhibitory Control and Attention	108	108	0.41(1.66)	0.12 (-0.85 to 1.09)	0.8
List Sorting Working Memory	108	108	-3.1(1.98)	-0.27 (-0.61 to 0.07)	0.542
Dimensional Card Sort	108	108	-0.53(1.8)	-0.17 (-1.31 to 0.97)	0.8
Pattern Comparison Processing Speed	108	108	-3.68(2.4)	-0.34 (-0.78 to 0.1)	0.542
Picture Sequence Memory	108	108	-1.71(2.01)	-0.22 (-0.72 to 0.29)	0.762
Oral Reading Recognition	108	108	-0.55(1.12)	-0.13 (-0.66 to 0.4)	0.799

## Sheet: Table S4. NCOGs_PSM_long
Supplemental Table 3. Longitudinal Group Differences and Effect Sizes in Cognitive Scores Before and After Adjusting for SES Variables and Using Propensity Score Matching
	Base Modela
Scores	Early-Users (n)	Non-users (n)	Meandiff (S.E.)	Efect Size (95% C.I.)	FDR p-value (LME)c
Composite Scores
Fluid Intelligence	-	-	-	-	-
Crystallized Intelligence	62	62	-2.34 (1.2)	-0.84 (-1.71 to 0.02)	0.168
Overall Cognition	-	-	-	-	-
Specific task scores
Picture Vocabulary	69	69	-2.26 (1.39)	-0.48 (-1.06 to 0.11)	0.204
Flanker Inhibitory Control and Attention	69	69	-0.55 (1.2)	-0.07 (-0.36 to 0.22)	0.641
List Sorting Working Memory	-	-	-	-	-
Dimensional Card Sort	-	-	-	-	-
Pattern Comparison Processing Speed	69	69	-4.3 (2.28)	-0.32 (-0.66 to 0.02)	0.168
Picture Sequence Memory	69	69	-2.57 (1.79)	-0.23 (-0.54 to 0.09)	0.211
Oral Reading Recognition	69	69	-1.62 (1.21)	-0.42 (-1.05 to 0.2)	0.211
	SES Modelb
Scores	Early-Users (n)	Non-users (n)	Meandiff (S.E.)	Efect Size (95% C.I.)	FDR p-value (LME)c
Composite Scores
Fluid Intelligence	-	-	-	-	-
Crystallized Intelligence	62	62	-1.3 (1.1)	-0.46 (-1.27 to 0.35)	0.714
Overall Cognition	-	-	-	-	-
Specific task scores
Picture Vocabulary	69	69	-0.67 (1.35)	-0.14 (-0.71 to 0.42)	0.774
Flanker Inhibitory Control and Attention	69	69	0.33 (1.2)	0.04 (-0.25 to 0.33)	0.774
List Sorting Working Memory	-	-	-	-	-
Dimensional Card Sort	-	-	-	-	-
Pattern Comparison Processing Speed	69	69	-3.95 (2.43)	-0.3 (-0.66 to 0.06)	0.558
Picture Sequence Memory	69	69	-0.53 (1.83)	-0.05 (-0.37 to 0.27)	0.774
Oral Reading Recognition	69	69	-0.52 (1.16)	-0.14 (-0.73 to 0.46)	0.774

## Sheet: Table S5. Area_BL
Supplemental Table 5. Group Differences and Effect Sizes in Baseline Cortical Areas (mm2) Before and After Adjusting for SES Variables
				Base Modela				SES Modelb
Cortical Area (mm2)	Hemisphere	Early-Users (n)	Non-users (n)	Meandiff (S.E.)	Efect Size (95% C.I.)	FDR p-value (LME)c		Meandiff (S.E.)	Efect Size (95% C.I.)	FDR p-value (LME)c
Whole brain measures
Total Cortical Area	Left	110	11240	-2533.97 (720.38)	-0.34 (-0.53 to -0.15)	<0.001		-1868.38 (717.04)	-0.25 (-0.44 to -0.06)	0.052
Total Cortical Area	Right	110	11240	-2448.18 (723.99)	-0.33 (-0.52 to -0.14)	0.005		-1771.89 (720.48)	-0.24 (-0.43 to -0.05)	0.061
Region-Specific Measures
Banks of the Superior Temporal Sulcus	Left	110	11240	-77.73 (18.89)	-0.4 (-0.59 to -0.21)	<0.001		-69.04 (18.91)	-0.35 (-0.54 to -0.16)	<0.001
Caudal anterior cingulate	Left	110	11240	-35.83 (14.82)	-0.23 (-0.42 to -0.04)	0.04		-28.83 (14.83)	-0.19 (-0.38 to 0)	0.14
Caudal middle frontal	Left	110	11240	-96.7 (39.63)	-0.24 (-0.42 to -0.05)	0.039		-75.55 (39.64)	-0.18 (-0.37 to 0.01)	0.148
Cuneus	Left	110	11240	24.55 (20.96)	0.11 (-0.08 to 0.3)	0.337		33.91 (20.99)	0.16 (-0.03 to 0.35)	0.236
Entorhinal	Left	110	11240	-9.58 (9.06)	-0.1 (-0.29 to 0.09)	0.385		-5.52 (9.07)	-0.06 (-0.25 to 0.13)	0.668
Fusiform	Left	110	11240	-83.19 (35.39)	-0.23 (-0.42 to -0.04)	0.046		-52.63 (35.24)	-0.14 (-0.33 to 0.05)	0.278
Inferior parietal	Left	110	11240	-225.91 (69.07)	-0.32 (-0.5 to -0.13)	0.005		-191.97 (69.12)	-0.27 (-0.46 to -0.08)	0.035
Inferior temporal	Left	110	11240	-111.44 (44.53)	-0.24 (-0.43 to -0.05)	0.032		-77.78 (44.43)	-0.17 (-0.36 to 0.02)	0.193
Isthmus cingulate	Left	110	11240	-27.25 (16.17)	-0.16 (-0.35 to 0.03)	0.157		-19.94 (16.19)	-0.12 (-0.31 to 0.07)	0.375
Lateral occipital	Left	110	11240	-20.78 (60.68)	-0.03 (-0.22 to 0.16)	0.776		15.87 (60.67)	0.03 (-0.16 to 0.21)	0.855
Lateral orbitofrontal	Left	110	11240	-74.78 (28.36)	-0.25 (-0.44 to -0.07)	0.024		-57.95 (28.37)	-0.2 (-0.39 to -0.01)	0.115
Lingual	Left	110	11240	7.76 (39.8)	0.02 (-0.17 to 0.21)	0.883		27.95 (39.82)	0.07 (-0.12 to 0.26)	0.626
Medial orbitofrontal	Left	110	11240	-61.3 (21.38)	-0.28 (-0.47 to -0.09)	0.014		-50.5 (21.38)	-0.23 (-0.42 to -0.04)	0.063
Middle temporal	Left	110	11240	-173.55 (41.99)	-0.4 (-0.59 to -0.21)	<0.001		-143.56 (41.91)	-0.33 (-0.52 to -0.14)	0.012
Parahippocampal	Left	110	11240	-23.44 (8.24)	-0.27 (-0.46 to -0.09)	0.014		-19.27 (8.24)	-0.23 (-0.42 to -0.04)	0.063
Paracentral	Left	110	11240	-44.06 (17.22)	-0.25 (-0.44 to -0.06)	0.031		-35.77 (17.24)	-0.2 (-0.39 to -0.01)	0.114
Pars opercularis	Left	110	11240	-45.26 (28.55)	-0.15 (-0.34 to 0.04)	0.18		-34.72 (28.59)	-0.12 (-0.31 to 0.07)	0.375
Pars orbitalis	Left	110	11240	-15.44 (9.28)	-0.16 (-0.35 to 0.03)	0.16		-10.1 (9.28)	-0.11 (-0.3 to 0.08)	0.431
Pars triangularis	Left	110	11240	-33.08 (22.61)	-0.14 (-0.33 to 0.05)	0.213		-25.37 (22.63)	-0.11 (-0.3 to 0.08)	0.427
Pericalcarine	Left	110	11240	25.47 (24.19)	0.1 (-0.09 to 0.29)	0.385		37.02 (24.22)	0.15 (-0.04 to 0.34)	0.267
Postcentral	Left	110	11240	-77.94 (48.74)	-0.15 (-0.34 to 0.03)	0.179		-44.21 (48.7)	-0.09 (-0.28 to 0.1)	0.508
Posterior cingulate	Left	110	11240	-40.05 (18.72)	-0.21 (-0.4 to -0.02)	0.072		-30.36 (18.72)	-0.16 (-0.35 to 0.03)	0.236
Precentral	Left	110	11240	-162.55 (50.86)	-0.31 (-0.5 to -0.12)	0.005		-125.02 (50.76)	-0.24 (-0.43 to -0.05)	0.061
Precuneus	Left	110	11240	-73.61 (48.94)	-0.15 (-0.33 to 0.04)	0.202		-44.44 (48.95)	-0.09 (-0.28 to 0.1)	0.508
Rostral anterior cingulate	Left	110	11240	-28.27 (15.38)	-0.18 (-0.37 to 0.01)	0.132		-19.91 (15.39)	-0.13 (-0.31 to 0.06)	0.361
Rostral middle frontal	Left	110	11240	-154.94 (75.1)	-0.2 (-0.39 to -0.01)	0.08		-104.15 (74.94)	-0.13 (-0.32 to 0.06)	0.321
Superior frontal	Left	110	11240	-357.92 (90.42)	-0.38 (-0.57 to -0.19)	<0.001		-307.36 (90.4)	-0.33 (-0.52 to -0.14)	0.012
Superior parietal	Left	110	11240	-43.9 (73.24)	-0.06 (-0.25 to 0.13)	0.616		-3.81 (73.3)	-0.01 (-0.19 to 0.18)	0.959
Superior temporal	Left	110	11240	-192.94 (48.57)	-0.38 (-0.57 to -0.19)	<0.001		-161.44 (48.5)	-0.32 (-0.51 to -0.13)	0.012
Supramarginal	Left	110	11240	-237.88 (71.81)	-0.32 (-0.51 to -0.13)	0.005		-201.97 (71.85)	-0.27 (-0.46 to -0.08)	0.035
Frontal pole	Left	110	11240	-5.38 (3.5)	-0.15 (-0.34 to 0.04)	0.193		-3.13 (3.49)	-0.09 (-0.28 to 0.1)	0.508
Temporal pole	Left	110	11240	-3.7 (6.06)	-0.06 (-0.25 to 0.13)	0.616		-0.58 (6.07)	-0.01 (-0.2 to 0.18)	0.936
Transverse temporal	Left	110	11240	-7.22 (6.93)	-0.1 (-0.29 to 0.09)	0.385		-4.98 (6.94)	-0.07 (-0.26 to 0.12)	0.625
Insula	Left	110	11240	-44.18 (24.23)	-0.18 (-0.36 to 0.01)	0.132		-31.68 (24.24)	-0.13 (-0.32 to 0.06)	0.361
Banks of the Superior Temporal Sulcus	RIght	110	11240	-43.06 (14.7)	-0.28 (-0.47 to -0.09)	0.012		-35.2 (14.7)	-0.23 (-0.42 to -0.04)	0.063
Caudal anterior cingulate	Right	110	11240	2.2 (15.61)	0.01 (-0.18 to 0.2)	0.905		9.49 (15.63)	0.06 (-0.13 to 0.25)	0.668
Caudal middle frontal	Right	110	11240	-72.93 (40.55)	-0.17 (-0.36 to 0.02)	0.136		-50.29 (40.55)	-0.12 (-0.31 to 0.07)	0.375
Cuneus	Right	110	11240	2.88 (21.27)	0.01 (-0.18 to 0.2)	0.905		10.33 (21.32)	0.05 (-0.14 to 0.24)	0.745
Entorhinal	Right	110	11240	-3.59 (7.98)	-0.04 (-0.23 to 0.15)	0.703		1.67 (7.97)	0.02 (-0.17 to 0.21)	0.885
Fusiform	Right	110	11240	-140.32 (34.21)	-0.4 (-0.58 to -0.21)	<0.001		-110.41 (34.07)	-0.31 (-0.5 to -0.12)	0.012
Inferior parietal	Right	110	11240	-249.31 (79.37)	-0.3 (-0.49 to -0.11)	0.009		-198.98 (79.32)	-0.24 (-0.43 to -0.05)	0.061
Inferior temporal	Right	110	11240	-127.74 (40.42)	-0.3 (-0.49 to -0.12)	0.009		-94.88 (40.31)	-0.23 (-0.42 to -0.04)	0.063
Isthmus cingulate	Right	110	11240	-17.26 (14.45)	-0.12 (-0.3 to 0.07)	0.331		-11.99 (14.48)	-0.08 (-0.27 to 0.11)	0.548
Lateral occipital	Right	110	11240	-63.56 (61.69)	-0.1 (-0.29 to 0.09)	0.386		-27.9 (61.69)	-0.04 (-0.23 to 0.15)	0.747
Lateral orbitofrontal	Right	110	11240	-51.89 (30.77)	-0.16 (-0.35 to 0.03)	0.157		-33.43 (30.77)	-0.11 (-0.29 to 0.08)	0.431
Lingual	Right	110	11240	1.38 (42.33)	0 (-0.19 to 0.19)	0.974		19.69 (42.39)	0.04 (-0.14 to 0.23)	0.747
Medial orbitofrontal	Right	110	11240	-48.54 (20.97)	-0.22 (-0.41 to -0.03)	0.049		-33.68 (20.95)	-0.16 (-0.35 to 0.03)	0.236
Middle temporal	Right	110	11240	-190.58 (43.71)	-0.42 (-0.61 to -0.23)	<0.001		-153.66 (43.54)	-0.34 (-0.53 to -0.15)	0.012
Parahippocampal	Right	110	11240	-21.12 (8.09)	-0.25 (-0.44 to -0.06)	0.026		-17.29 (8.09)	-0.21 (-0.4 to -0.02)	0.105
Paracentral	Right	110	11240	-57.23 (20.33)	-0.27 (-0.46 to -0.08)	0.017		-50.58 (20.37)	-0.24 (-0.43 to -0.05)	0.061
Pars opercularis	Right	110	11240	-19.02 (22.93)	-0.08 (-0.27 to 0.11)	0.491		-8.56 (22.95)	-0.04 (-0.23 to 0.15)	0.788
Pars orbitalis	Right	110	11240	-23.6 (11.21)	-0.2 (-0.39 to -0.01)	0.074		-16.57 (11.21)	-0.14 (-0.33 to 0.05)	0.278
Pars triangularis	Right	110	11240	-20.45 (26.65)	-0.07 (-0.26 to 0.12)	0.526		-11.05 (26.69)	-0.04 (-0.23 to 0.15)	0.767
Pericalcarine	Right	110	11240	16.43 (25.2)	0.06 (-0.13 to 0.25)	0.6		24.93 (25.25)	0.1 (-0.09 to 0.29)	0.481
Postcentral	Right	110	11240	-23.13 (49.29)	-0.05 (-0.23 to 0.14)	0.699		6.63 (49.25)	0.01 (-0.18 to 0.2)	0.921
Posterior cingulate	Right	110	11240	-21.57 (19.09)	-0.11 (-0.3 to 0.08)	0.355		-11.76 (19.11)	-0.06 (-0.25 to 0.13)	0.668
Precentral	Right	110	11240	-88.76 (52.62)	-0.16 (-0.35 to 0.03)	0.157		-52.96 (52.55)	-0.1 (-0.29 to 0.09)	0.478
Precuneus	Right	110	11240	-137.78 (51.27)	-0.26 (-0.45 to -0.07)	0.022		-105.89 (51.27)	-0.2 (-0.39 to -0.01)	0.114
Rostral anterior cingulate	Right	110	11240	-7.04 (11.88)	-0.06 (-0.25 to 0.13)	0.616		-1.58 (11.9)	-0.01 (-0.2 to 0.18)	0.921
Rostral middle frontal	Right	110	11240	-264.74 (81.62)	-0.31 (-0.5 to -0.12)	0.005		-214.76 (81.46)	-0.26 (-0.44 to -0.07)	0.051
Superior frontal	Right	110	11240	-333.98 (91.22)	-0.35 (-0.54 to -0.16)	<0.001		-267.78 (91.07)	-0.28 (-0.47 to -0.09)	0.03
Superior parietal	Right	110	11240	-151.66 (70.97)	-0.21 (-0.4 to -0.02)	0.072		-124.87 (71.1)	-0.17 (-0.36 to 0.02)	0.193
Superior temporal	Right	110	11240	-152.42 (42.39)	-0.35 (-0.54 to -0.16)	<0.001		-120 (42.29)	-0.27 (-0.46 to -0.08)	0.035
Supramarginal	Right	110	11240	-85.78 (58.94)	-0.14 (-0.33 to 0.05)	0.213		-56.56 (58.98)	-0.09 (-0.28 to 0.1)	0.493
Frontal pole	Right	110	11240	-3.99 (4.39)	-0.09 (-0.28 to 0.1)	0.446		-1.34 (4.39)	-0.03 (-0.22 to 0.16)	0.831
Temporal pole	Right	110	11240	-11.09 (6.26)	-0.17 (-0.36 to 0.02)	0.14		-7.62 (6.26)	-0.12 (-0.31 to 0.07)	0.375
Transverse temporal	Right	110	11240	-13.41 (4.6)	-0.28 (-0.47 to -0.09)	0.014		-11.14 (4.6)	-0.23 (-0.42 to -0.04)	0.063
Insula	Right	110	11240	-23.5 (23.13)	-0.1 (-0.29 to 0.09)	0.388		-12.3 (23.14)	-0.05 (-0.24 to 0.14)	0.718

## Sheet: Table S6. Area_long
Supplemental Table 6. Longitudinal Group Differences and Effect Sizes in Cortical Areas (mm2) Before and After Adjusting for SES Variables
							Base Modela				SES Modelb
		Baseline			2-Year Follow-up
Cortical Area (mm2)	Hemisphere	Early-Users (n)	Non-users (n)		Early-Users (n)	Non-users (n)	Meandiff (S.E.)	Efect Size (95% C.I.)	FDR p-value (LME)c		Meandiff (S.E.)	Efect Size (95% C.I.)	FDR p-value (LME)c
Whole brain measures
Total Cortical Area	Left	110	11240		67	7441	-2719.98 (718.26)	-2.13 (-3.23 to -1.03)	<0.001		-2205.41 (715.14)	-1.72 (-2.81 to -0.63)	0.014
Total Cortical Area	Right	110	11240		67	7441	-2682.21 (721.69)	-2.13 (-3.26 to -1.01)	<0.001		-2166.1 (718.53)	-1.72 (-2.84 to -0.6)	0.019
Region-Specific Measures
Banks of the Superior Temporal Sulcus	Left	110	11240		67	7441	-77.14 (18.58)	-1.64 (-2.41 to -0.86)	<0.001		-69.81 (18.6)	-1.48 (-2.26 to -0.71)	<0.001
Caudal anterior cingulate	Left	110	11240		67	7441	-38.08 (14.89)	-1.34 (-2.37 to -0.31)	0.026		-31.97 (14.89)	-1.13 (-2.16 to -0.1)	0.086
Caudal middle frontal	Left	110	11240		67	7441	-101.83 (39.19)	-0.95 (-1.67 to -0.23)	0.022		-84.03 (39.19)	-0.79 (-1.51 to -0.07)	0.086
Cuneus	Left	110	11240		67	7441	16.87 (20.88)	0.41 (-0.59 to 1.42)	0.481		24.77 (20.89)	0.61 (-0.4 to 1.61)	0.337
Entorhinal	Left	110	11240		67	7441	-8.79 (8.86)	-0.25 (-0.73 to 0.24)	0.394		-4.51 (8.86)	-0.13 (-0.61 to 0.36)	0.713
Fusiform	Left	110	11240		67	7441	-93.43 (35.27)	-1.32 (-2.29 to -0.34)	0.021		-71.94 (35.16)	-1.01 (-1.98 to -0.04)	0.099
Inferior parietal	Left	110	11240		67	7441	-240.37 (68.16)	-1.63 (-2.53 to -0.72)	<0.001		-211.9 (68.17)	-1.43 (-2.34 to -0.53)	0.014
Inferior temporal	Left	110	11240		67	7441	-117.18 (44.31)	-1.18 (-2.06 to -0.31)	0.021		-87.71 (44.19)	-0.88 (-1.76 to -0.01)	0.11
Isthmus cingulate	Left	110	11240		67	7441	-26.79 (16.06)	-0.75 (-1.64 to 0.13)	0.145		-21.67 (16.08)	-0.61 (-1.49 to 0.28)	0.297
Lateral occipital	Left	110	11240		67	7441	-37.67 (60.31)	-0.33 (-1.37 to 0.71)	0.591		-12.78 (60.31)	-0.11 (-1.15 to 0.92)	0.865
Lateral orbitofrontal	Left	110	11240		67	7441	-77.16 (28)	-0.83 (-1.42 to -0.24)	0.017		-61.35 (27.98)	-0.66 (-1.24 to -0.07)	0.082
Lingual	Left	110	11240		67	7441	2.25 (39.61)	0.03 (-1.03 to 1.09)	0.983		15.4 (39.64)	0.21 (-0.85 to 1.27)	0.788
Medial orbitofrontal	Left	110	11240		67	7441	-62.67 (20.77)	-0.63 (-1.04 to -0.22)	0.011		-50.49 (20.75)	-0.51 (-0.92 to -0.1)	0.048
Middle temporal	Left	110	11240		67	7441	-173.33 (41.61)	-1.58 (-2.32 to -0.84)	<0.001		-145.66 (41.49)	-1.33 (-2.07 to -0.59)	<0.001
Parahippocampal	Left	110	11240		67	7441	-25.32 (8.19)	-0.84 (-1.37 to -0.31)	0.008		-21.23 (8.18)	-0.7 (-1.23 to -0.17)	0.037
Paracentral	Left	110	11240		67	7441	-47.1 (17.02)	-1.1 (-1.88 to -0.32)	0.017		-39.01 (17.02)	-0.91 (-1.69 to -0.13)	0.067
Pars opercularis	Left	110	11240		67	7441	-49.18 (28.18)	-0.72 (-1.52 to 0.09)	0.129		-39.5 (28.21)	-0.58 (-1.38 to 0.23)	0.282
Pars orbitalis	Left	110	11240		67	7441	-17.26 (9.16)	-0.69 (-1.41 to 0.03)	0.1		-11.57 (9.15)	-0.46 (-1.18 to 0.25)	0.31
Pars triangularis	Left	110	11240		67	7441	-35.79 (22.4)	-0.71 (-1.59 to 0.16)	0.16		-28.24 (22.42)	-0.56 (-1.44 to 0.31)	0.31
Pericalcarine	Left	110	11240		67	7441	21.36 (24.12)	0.45 (-0.54 to 1.44)	0.454		29.5 (24.14)	0.62 (-0.37 to 1.61)	0.324
Postcentral	Left	110	11240		67	7441	-93.48 (47.93)	-0.7 (-1.41 to 0)	0.087		-63.5 (47.85)	-0.48 (-1.18 to 0.23)	0.3
Posterior cingulate	Left	110	11240		67	7441	-40.94 (18.56)	-1.22 (-2.31 to -0.14)	0.052		-34.14 (18.57)	-1.02 (-2.1 to 0.07)	0.144
Precentral	Left	110	11240		67	7441	-168.43 (50.11)	-1.04 (-1.64 to -0.43)	0.004		-133.31 (49.99)	-0.82 (-1.42 to -0.22)	0.035
Precuneus	Left	110	11240		67	7441	-80.78 (48.43)	-0.84 (-1.83 to 0.15)	0.145		-61.73 (48.44)	-0.64 (-1.63 to 0.34)	0.31
Rostral anterior cingulate	Left	110	11240		67	7441	-31.23 (15.24)	-0.7 (-1.38 to -0.03)	0.074		-23.66 (15.23)	-0.53 (-1.21 to 0.14)	0.227
Rostral middle frontal	Left	110	11240		67	7441	-169.86 (73.72)	-0.79 (-1.47 to -0.12)	0.045		-122.89 (73.52)	-0.57 (-1.24 to 0.1)	0.185
Superior frontal	Left	110	11240		67	7441	-373.83 (89.76)	-1.71 (-2.51 to -0.9)	<0.001		-324.23 (89.68)	-1.48 (-2.28 to -0.68)	<0.001
Superior parietal	Left	110	11240		67	7441	-48.21 (71.74)	-0.23 (-0.9 to 0.44)	0.567		-13.33 (71.77)	-0.06 (-0.74 to 0.61)	0.865
Superior temporal	Left	110	11240		67	7441	-194.27 (48.2)	-1.73 (-2.57 to -0.89)	<0.001		-167.07 (48.12)	-1.48 (-2.32 to -0.65)	0.01
Supramarginal	Left	110	11240		67	7441	-231.27 (70.64)	-1.29 (-2.06 to -0.52)	0.004		-198.84 (70.65)	-1.11 (-1.88 to -0.34)	0.029
Frontal pole	Left	110	11240		67	7441	-5.48 (3.4)	-0.35 (-0.77 to 0.08)	0.159		-3.11 (3.4)	-0.2 (-0.62 to 0.23)	0.485
Temporal pole	Left	110	11240		67	7441	-2.1 (5.86)	-0.08 (-0.49 to 0.34)	0.764		1.36 (5.86)	0.05 (-0.37 to 0.46)	0.865
Transverse temporal	Left	110	11240		67	7441	-7.7 (6.88)	-0.47 (-1.28 to 0.35)	0.347		-5.54 (6.89)	-0.34 (-1.15 to 0.48)	0.547
Insula	Left	110	11240		67	7441	-49.97 (23.46)	-0.46 (-0.88 to -0.04)	0.062		-35.94 (23.45)	-0.33 (-0.75 to 0.09)	0.23
Banks of the Superior Temporal Sulcus	Right	110	11240		67	7441	-46.23 (14.51)	-1.27 (-2.06 to -0.49)	0.004		-39.21 (14.51)	-1.08 (-1.86 to -0.3)	0.033
Caudal anterior cingulate	Right	110	11240		67	7441	-0.11 (15.58)	0 (-0.98 to 0.97)	0.995		5.42 (15.59)	0.17 (-0.8 to 1.15)	0.809
Caudal middle frontal	Right	110	11240		67	7441	-88.45 (39.65)	-0.66 (-1.25 to -0.08)	0.052		-67.06 (39.64)	-0.5 (-1.09 to 0.08)	0.182
Cuneus	Right	110	11240		67	7441	-2.49 (21.16)	-0.05 (-0.95 to 0.84)	0.947		4.46 (21.19)	0.1 (-0.8 to 0.99)	0.865
Entorhinal	Right	110	11240		67	7441	-3.83 (7.78)	-0.12 (-0.62 to 0.37)	0.681		1.18 (7.77)	0.04 (-0.46 to 0.53)	0.879
Fusiform	Right	110	11240		67	7441	-147.08 (34.11)	-2.28 (-3.31 to -1.24)	<0.001		-124.05 (33.98)	-1.92 (-2.95 to -0.89)	<0.001
Inferior parietal	Right	110	11240		67	7441	-257.83 (78.49)	-1.38 (-2.2 to -0.56)	0.004		-213.33 (78.4)	-1.14 (-1.96 to -0.32)	0.033
Inferior temporal	Right	110	11240		67	7441	-131.26 (40.27)	-1.5 (-2.41 to -0.6)	0.004		-104.78 (40.15)	-1.2 (-2.1 to -0.3)	0.037
Isthmus cingulate	Right	110	11240		67	7441	-18.48 (14.13)	-0.46 (-1.16 to 0.23)	0.262		-13.66 (14.15)	-0.34 (-1.04 to 0.35)	0.469
Lateral occipital	Right	110	11240		67	7441	-67.74 (61.17)	-0.57 (-1.58 to 0.44)	0.347		-42.84 (61.16)	-0.36 (-1.37 to 0.65)	0.616
Lateral orbitofrontal	Right	110	11240		67	7441	-70.79 (29.94)	-0.52 (-0.95 to -0.09)	0.039		-52.09 (29.9)	-0.38 (-0.81 to 0.05)	0.169
Lingual	Right	110	11240		67	7441	-0.99 (42.17)	-0.01 (-1.15 to 1.12)	0.995		12.94 (42.21)	0.18 (-0.96 to 1.32)	0.83
Medial orbitofrontal	Right	110	11240		67	7441	-57.53 (20.48)	-0.68 (-1.15 to -0.21)	0.015		-42.57 (20.44)	-0.5 (-0.98 to -0.03)	0.092
Middle temporal	Right	110	11240		67	7441	-197.26 (43.38)	-1.94 (-2.78 to -1.1)	<0.001		-166.23 (43.19)	-1.63 (-2.47 to -0.8)	<0.001
Parahippocampal	Right	110	11240		67	7441	-20.28 (7.98)	-0.78 (-1.38 to -0.18)	0.026		-16.74 (7.98)	-0.64 (-1.24 to -0.04)	0.092
Paracentral	Right	110	11240		67	7441	-57.75 (20.05)	-1.17 (-1.97 to -0.37)	0.013		-51.86 (20.08)	-1.05 (-1.85 to -0.25)	0.037
Pars opercularis	Right	110	11240		67	7441	-22.93 (22.65)	-0.37 (-1.09 to 0.35)	0.389		-14.01 (22.67)	-0.23 (-0.95 to 0.49)	0.648
Pars orbitalis	Right	110	11240		67	7441	-27.37 (11.15)	-0.96 (-1.73 to -0.19)	0.032		-21.75 (11.13)	-0.76 (-1.53 to 0)	0.115
Pars triangularis	Right	110	11240		67	7441	-21.66 (26.35)	-0.3 (-1.02 to 0.42)	0.48		-12.09 (26.38)	-0.17 (-0.89 to 0.55)	0.742
Pericalcarine	Right	110	11240		67	7441	11.43 (25.05)	0.23 (-0.75 to 1.2)	0.698		16.98 (25.09)	0.34 (-0.64 to 1.32)	0.618
Postcentral	Right	110	11240		67	7441	-39.79 (48.25)	-0.27 (-0.92 to 0.38)	0.48		-9.54 (48.18)	-0.07 (-0.71 to 0.58)	0.865
Posterior cingulate	Right	110	11240		67	7441	-24.91 (18.95)	-0.7 (-1.74 to 0.34)	0.262		-17.98 (18.96)	-0.5 (-1.55 to 0.54)	0.471
Precentral	Right	110	11240		67	7441	-104.51 (51.32)	-0.57 (-1.11 to -0.02)	0.074		-69.81 (51.22)	-0.38 (-0.92 to 0.17)	0.295
Precuneus	Right	110	11240		67	7441	-146.38 (50.63)	-1.42 (-2.37 to -0.46)	0.013		-122.57 (50.62)	-1.18 (-2.14 to -0.23)	0.048
Rostral anterior cingulate	Right	110	11240		67	7441	-13.05 (11.78)	-0.4 (-1.1 to 0.31)	0.347		-7.89 (11.79)	-0.24 (-0.95 to 0.46)	0.618
Rostral middle frontal	Right	110	11240		67	7441	-269.61 (80.32)	-1.06 (-1.68 to -0.44)	0.004		-221.65 (80.13)	-0.87 (-1.49 to -0.25)	0.032
Superior frontal	Right	110	11240		67	7441	-345.15 (89.82)	-1.3 (-1.97 to -0.64)	<0.001		-286.3 (89.63)	-1.08 (-1.74 to -0.42)	0.01
Superior parietal	Right	110	11240		67	7441	-153.63 (69.19)	-0.68 (-1.28 to -0.08)	0.052		-125.95 (69.29)	-0.56 (-1.16 to 0.04)	0.146
Superior temporal	Right	110	11240		67	7441	-155.45 (42.02)	-1.64 (-2.51 to -0.77)	<0.001		-127.55 (41.9)	-1.34 (-2.21 to -0.48)	0.014
Supramarginal	Right	110	11240		67	7441	-103.21 (57.68)	-0.59 (-1.25 to 0.06)	0.12		-75.54 (57.7)	-0.43 (-1.09 to 0.22)	0.304
Frontal pole	Right	110	11240		67	7441	-6.63 (4.26)	-0.33 (-0.74 to 0.08)	0.17		-3.79 (4.25)	-0.19 (-0.6 to 0.22)	0.493
Temporal pole	Right	110	11240		67	7441	-12.35 (6.07)	-0.45 (-0.89 to -0.02)	0.074		-8.73 (6.07)	-0.32 (-0.76 to 0.12)	0.271
Transverse temporal	Right	110	11240		67	7441	-13.33 (4.54)	-1.08 (-1.81 to -0.36)	0.011		-11.3 (4.54)	-0.92 (-1.64 to -0.19)	0.046
Insula	Right	110	11240		67	7441	-23.95 (22.39)	-0.21 (-0.59 to 0.17)	0.363		-11.38 (22.39)	-0.1 (-0.48 to 0.28)	0.713

## Sheet: Table S7. Area__PSM_BL
Supplemental Table 7. Group Differences and Effect Sizes in Baseline Cortical Areas (mm2) Before and After Adjusting for SES Variables and Using Propensity Score Matching
				Base Modela				SES Modelb
Cortical Area (mm2)	Hemisphere	Early-Users (n)	Non-users (n)	Meandiff (S.E.)	Efect Size (95% C.I.)	FDR p-value (LME)c		Meandiff (S.E.)	Efect Size (95% C.I.)	FDR p-value (LME)c
Whole brain measures
Total Cortical Area	Left	110	110	-2452.03 (1258.28)	-0.3 (-0.62 to 0.02)	0.167		-804.25 (1339.57)	-0.1 (-0.45 to 0.25)	0.86
Total Cortical Area	Right	110	110	-2500.4 (1295.3)	-0.3 (-0.62 to 0.03)	0.167		-748.99 (1377.58)	-0.09 (-0.44 to 0.26)	0.872
Region-Specific Measures
Banks of the Superior Temporal Sulcus	Left	110	110	-86.51 (28.24)	-0.47 (-0.79 to -0.15)	0.05		-87.41 (30.93)	-0.48 (-0.82 to -0.13)	0.28
Caudal anterior cingulate	Left	110	110	-53.22 (24.21)	-0.34 (-0.64 to -0.03)	0.167		-39.17 (26.04)	-0.25 (-0.58 to 0.08)	0.837
Caudal middle frontal	Left	110	110	-145.24 (61.28)	-0.37 (-0.68 to -0.06)	0.15		-123.62 (66.38)	-0.31 (-0.65 to 0.02)	0.77
Cuneus	Left	110	110	25.41 (33.45)	0.12 (-0.2 to 0.44)	0.582		39.49 (36.29)	0.18 (-0.16 to 0.53)	0.837
Entorhinal	Left	110	110	-14.62 (14.36)	-0.16 (-0.46 to 0.15)	0.472		-13.04 (15.83)	-0.14 (-0.49 to 0.21)	0.86
Fusiform	Left	110	110	-111.92 (59.06)	-0.29 (-0.61 to 0.02)	0.167		-47.56 (63.28)	-0.13 (-0.47 to 0.22)	0.86
Inferior parietal	Left	110	110	-283.04 (107.51)	-0.4 (-0.75 to -0.06)	0.105		-201.97 (116.4)	-0.29 (-0.67 to 0.08)	0.77
Inferior temporal	Left	110	110	-157.53 (72.41)	-0.33 (-0.68 to 0.01)	0.167		-70.59 (77.16)	-0.15 (-0.53 to 0.22)	0.86
Isthmus cingulate	Left	110	110	-43.07 (25.52)	-0.26 (-0.56 to 0.04)	0.215		-22.14 (27.35)	-0.14 (-0.47 to 0.2)	0.86
Lateral occipital	Left	110	110	-39.45 (105.84)	-0.06 (-0.39 to 0.28)	0.823		14.94 (114.72)	0.02 (-0.34 to 0.38)	0.977
Lateral orbitofrontal	Left	110	110	-57.99 (48.57)	-0.19 (-0.51 to 0.14)	0.389		8.27 (51.3)	0.03 (-0.32 to 0.38)	0.962
Lingual	Left	110	110	10.47 (62.15)	0.03 (-0.3 to 0.35)	0.887		73.9 (65.71)	0.19 (-0.16 to 0.54)	0.837
Medial orbitofrontal	Left	110	110	-69.22 (32.43)	-0.33 (-0.65 to -0.01)	0.167		-49.61 (35.19)	-0.24 (-0.59 to 0.11)	0.837
Middle temporal	Left	110	110	-175.59 (67.97)	-0.4 (-0.74 to -0.05)	0.105		-96.73 (72.43)	-0.23 (-0.6 to 0.15)	0.837
Parahippocampal	Left	110	110	-18.34 (12.63)	-0.22 (-0.53 to 0.08)	0.314		-13.35 (13.45)	-0.17 (-0.5 to 0.17)	0.86
Paracentral	Left	110	110	-24.13 (27.03)	-0.14 (-0.46 to 0.18)	0.519		-1.81 (29.24)	-0.01 (-0.36 to 0.34)	0.985
Pars opercularis	Left	110	110	-89.1 (49.29)	-0.28 (-0.6 to 0.05)	0.185		-33.18 (53.05)	-0.11 (-0.46 to 0.25)	0.86
Pars orbitalis	Left	110	110	-5.54 (16)	-0.05 (-0.38 to 0.27)	0.823		14.63 (16.91)	0.15 (-0.2 to 0.5)	0.86
Pars triangularis	Left	110	110	-14.07 (39.59)	-0.05 (-0.36 to 0.25)	0.823		27.5 (42.36)	0.11 (-0.23 to 0.44)	0.86
Pericalcarine	Left	110	110	52.35 (37.9)	0.21 (-0.11 to 0.54)	0.337		74.1 (41.11)	0.31 (-0.04 to 0.66)	0.77
Postcentral	Left	110	110	-62.2 (76.73)	-0.12 (-0.47 to 0.22)	0.571		6.49 (83.13)	0.01 (-0.36 to 0.38)	0.985
Posterior cingulate	Left	110	110	-60.44 (30.18)	-0.31 (-0.63 to 0.01)	0.167		-33.95 (32.53)	-0.18 (-0.53 to 0.17)	0.837
Precentral	Left	110	110	-108.38 (86.64)	-0.19 (-0.52 to 0.14)	0.382		-31.64 (93.59)	-0.06 (-0.41 to 0.3)	0.915
Precuneus	Left	110	110	-66.11 (81.49)	-0.13 (-0.45 to 0.2)	0.571		32.98 (86.18)	0.06 (-0.27 to 0.4)	0.915
Rostral anterior cingulate	Left	110	110	-49.66 (26.4)	-0.29 (-0.62 to 0.03)	0.167		-30.23 (28.53)	-0.18 (-0.53 to 0.17)	0.837
Rostral middle frontal	Left	110	110	-130.43 (128.14)	-0.16 (-0.47 to 0.15)	0.472		37.65 (136.64)	0.05 (-0.29 to 0.39)	0.915
Superior frontal	Left	110	110	-257.89 (153.61)	-0.26 (-0.58 to 0.06)	0.215		-95.9 (164.55)	-0.1 (-0.45 to 0.25)	0.86
Superior parietal	Left	110	110	-27.25 (133.79)	-0.03 (-0.34 to 0.28)	0.879		72.39 (144.93)	0.08 (-0.25 to 0.42)	0.9
Superior temporal	Left	110	110	-97.43 (79.67)	-0.19 (-0.5 to 0.12)	0.383		-51.9 (86.22)	-0.1 (-0.44 to 0.23)	0.86
Supramarginal	Left	110	110	-207.25 (107.56)	-0.3 (-0.62 to 0.02)	0.167		-120.77 (115.36)	-0.18 (-0.53 to 0.17)	0.837
Frontal pole	Left	110	110	-4.54 (5.96)	-0.12 (-0.44 to 0.2)	0.582		2.12 (6.33)	0.06 (-0.29 to 0.41)	0.915
Temporal pole	Left	110	110	-3.34 (9.89)	-0.05 (-0.37 to 0.27)	0.823		0.2 (10.79)	0 (-0.35 to 0.35)	0.985
Transverse temporal	Left	110	110	-2.9 (11.34)	-0.04 (-0.35 to 0.27)	0.866		-0.95 (12.26)	-0.01 (-0.36 to 0.34)	0.985
Insula	Left	110	110	-50.74 (40.62)	-0.19 (-0.52 to 0.13)	0.382		-7.38 (43.37)	-0.03 (-0.38 to 0.32)	0.86
Banks of the Superior Temporal Sulcus	Right	110	110	-50.44 (23.73)	-0.33 (-0.67 to 0.02)	0.167		-35.35 (25.64)	-0.23 (-0.6 to 0.14)	0.837
Caudal anterior cingulate	Right	110	110	0.71 (26.87)	0 (-0.32 to 0.33)	0.978		7.85 (29.12)	0.05 (-0.3 to 0.39)	0.915
Caudal middle frontal	Right	110	110	-93.41 (70.47)	-0.2 (-0.51 to 0.11)	0.36		-43.66 (76.47)	-0.1 (-0.44 to 0.24)	0.86
Cuneus	Right	110	110	19.1 (32.57)	0.09 (-0.23 to 0.41)	0.68		49.86 (34.87)	0.24 (-0.11 to 0.59)	0.837
Entorhinal	Right	110	110	2.87 (12.97)	0.03 (-0.28 to 0.34)	0.879		12.01 (13.86)	0.15 (-0.19 to 0.48)	0.86
Fusiform	Right	110	110	-159.92 (52.59)	-0.47 (-0.8 to -0.15)	0.05		-94.34 (55.66)	-0.29 (-0.64 to 0.06)	0.77
Inferior parietal	Right	110	110	-272.15 (132.77)	-0.32 (-0.64 to 0.01)	0.167		-175.47 (143.21)	-0.21 (-0.56 to 0.14)	0.837
Inferior temporal	Right	110	110	-135.19 (66.37)	-0.31 (-0.63 to 0.01)	0.167		-52.19 (70.9)	-0.12 (-0.47 to 0.22)	0.86
Isthmus cingulate	Right	110	110	-14.55 (23.13)	-0.1 (-0.42 to 0.22)	0.668		-5.91 (24.87)	-0.04 (-0.39 to 0.31)	0.921
Lateral occipital	Right	110	110	-77.17 (105.71)	-0.11 (-0.44 to 0.21)	0.594		44.66 (112.54)	0.07 (-0.27 to 0.41)	0.915
Lateral orbitofrontal	Right	110	110	-51.35 (51.12)	-0.15 (-0.49 to 0.18)	0.472		1.47 (54.43)	0 (-0.36 to 0.37)	0.985
Lingual	Right	110	110	91.89 (63.08)	0.23 (-0.1 to 0.55)	0.308		144.11 (66.44)	0.37 (0.02 to 0.72)	0.77
Medial orbitofrontal	Right	110	110	-73.78 (35.32)	-0.32 (-0.63 to -0.01)	0.167		-40.52 (37.95)	-0.18 (-0.52 to 0.16)	0.837
Middle temporal	Right	110	110	-194.08 (75.65)	-0.39 (-0.73 to -0.06)	0.105		-100.95 (80.94)	-0.21 (-0.57 to 0.15)	0.837
Parahippocampal	Right	110	110	-13.43 (13.41)	-0.15 (-0.46 to 0.15)	0.472		-4.4 (14.42)	-0.05 (-0.39 to 0.28)	0.915
Paracentral	Right	110	110	-49.85 (30.67)	-0.25 (-0.56 to 0.06)	0.229		-24.15 (32.82)	-0.12 (-0.46 to 0.21)	0.86
Pars opercularis	Right	110	110	-57.95 (42.54)	-0.21 (-0.52 to 0.1)	0.346		-15.36 (45.95)	-0.06 (-0.39 to 0.28)	0.915
Pars orbitalis	Right	110	110	-18.6 (20.09)	-0.14 (-0.46 to 0.17)	0.505		1.01 (21.35)	0.01 (-0.33 to 0.35)	0.985
Pars triangularis	Right	110	110	-19.81 (47.25)	-0.07 (-0.39 to 0.26)	0.815		29.26 (50.48)	0.1 (-0.25 to 0.45)	0.86
Pericalcarine	Right	110	110	42.48 (37.02)	0.18 (-0.14 to 0.5)	0.403		63.15 (40.05)	0.27 (-0.08 to 0.62)	0.837
Postcentral	Right	110	110	-4.74 (79.76)	-0.01 (-0.35 to 0.33)	0.966		55.04 (86.16)	0.11 (-0.26 to 0.47)	0.86
Posterior cingulate	Right	110	110	-36.62 (31.13)	-0.18 (-0.51 to 0.14)	0.392		-12.07 (33.25)	-0.06 (-0.41 to 0.29)	0.915
Precentral	Right	110	110	-17.85 (91.21)	-0.03 (-0.35 to 0.29)	0.879		42.22 (98.36)	0.07 (-0.28 to 0.42)	0.915
Precuneus	Right	110	110	-167.85 (90.2)	-0.29 (-0.61 to 0.03)	0.167		-62.78 (96.02)	-0.11 (-0.46 to 0.24)	0.86
Rostral anterior cingulate	Right	110	110	5.98 (18.98)	0.05 (-0.27 to 0.37)	0.827		17.23 (20.31)	0.14 (-0.2 to 0.49)	0.86
Rostral middle frontal	Right	110	110	-416.06 (135.73)	-0.47 (-0.79 to -0.15)	0.047		-289.09 (146.57)	-0.33 (-0.68 to 0.01)	0.77
Superior frontal	Right	110	110	-358.64 (156.03)	-0.35 (-0.65 to -0.05)	0.167		-203.04 (168.64)	-0.2 (-0.54 to 0.13)	0.837
Superior parietal	Right	110	110	-79.88 (128.33)	-0.1 (-0.42 to 0.23)	0.668		36.69 (138.63)	0.04 (-0.31 to 0.4)	0.915
Superior temporal	Right	110	110	-125.26 (70.18)	-0.27 (-0.59 to 0.04)	0.186		-45.2 (75.14)	-0.1 (-0.45 to 0.24)	0.86
Supramarginal	Right	110	110	-94.21 (94.65)	-0.15 (-0.5 to 0.19)	0.472		-27.15 (102.27)	-0.04 (-0.42 to 0.33)	0.915
Frontal pole	Right	110	110	-9 (7.12)	-0.19 (-0.5 to 0.12)	0.382		2.93 (7.5)	0.07 (-0.27 to 0.4)	0.915
Temporal pole	Right	110	110	-19.58 (10.54)	-0.29 (-0.62 to 0.05)	0.172		-10.89 (11.38)	-0.16 (-0.51 to 0.19)	0.86
Transverse temporal	Right	110	110	-13.99 (7.44)	-0.29 (-0.62 to 0.03)	0.167		-8.64 (8)	-0.18 (-0.53 to 0.17)	0.837
Insula	Right	110	110	-12.91 (38.61)	-0.05 (-0.37 to 0.27)	0.823		35.54 (40.95)	0.15 (-0.2 to 0.5)	0.86

## Sheet: Table S8.Area_PSM_long
Supplemental Table 8. Longitudinal Group Differences and Effect Sizes in Cortical Areas (mm2) Before and After Adjusting for SES Variables and Using Propensity Score Matching
				Base Modela				SES Modelb
Cortical Area (mm2)	Hemisphere	Early-Users (n)	Non-users (n)	Meandiff (S.E.)	Efect Size (95% C.I.)	FDR p-value (LME)c		Meandiff (S.E.)	Efect Size (95% C.I.)	FDR p-value (LME)c
Whole brain measures
Total Cortical Area	Left	67	67	-2082.56 (1802.35)	-1.64 (-4.44 to 1.17)	0.74		-1121.96 (1890.49)	-0.89 (-3.86 to 2.08)	0.965
Total Cortical Area	Right	67	67	-1852.12 (1747.37)	-1.54 (-4.41 to 1.33)	0.74		-1000.31 (1828.08)	-0.84 (-3.86 to 2.19)	0.965
Region-Specific Measures
Banks of the Superior Temporal Sulcus	Left	67	67	-45.66 (34.91)	-0.89 (-2.23 to 0.46)	0.74		-31.44 (37.19)	-0.61 (-2.05 to 0.82)	0.965
Caudal anterior cingulate	Left	67	67	-24.79 (31.99)	-0.99 (-3.53 to 1.54)	0.787		-21.05 (33.23)	-0.86 (-3.55 to 1.83)	0.965
Caudal middle frontal	Left	67	67	-123.73 (74.94)	-1.32 (-2.9 to 0.26)	0.74		-112.53 (80.05)	-1.22 (-2.93 to 0.5)	0.965
Cuneus	Left	67	67	-11.87 (44.03)	-0.32 (-2.65 to 2.01)	0.929		-21.2 (46.81)	-0.57 (-3.05 to 1.92)	0.965
Entorhinal	Left	67	67	-24.17 (17.57)	-0.73 (-1.77 to 0.32)	0.74		-14.59 (18.76)	-0.44 (-1.56 to 0.68)	0.965
Fusiform	Left	67	67	-83.31 (83.28)	-1.49 (-4.43 to 1.46)	0.74		-33.05 (86.68)	-0.6 (-3.68 to 2.49)	0.965
Inferior parietal	Left	67	67	-328.7 (137.56)	-2.15 (-3.94 to -0.36)	0.74		-285.76 (146.15)	-1.88 (-3.79 to 0.03)	0.965
Inferior temporal	Left	67	67	-87.24 (100.29)	-0.84 (-2.74 to 1.07)	0.746		10.42 (103.7)	0.1 (-1.86 to 2.06)	0.965
Isthmus cingulate	Left	67	67	-29.78 (33.65)	-0.91 (-2.93 to 1.12)	0.746		-12.31 (35.29)	-0.38 (-2.5 to 1.75)	0.965
Lateral occipital	Left	67	67	-52.59 (134.66)	-0.52 (-3.16 to 2.12)	0.877		-62.81 (143.37)	-0.64 (-3.5 to 2.23)	0.965
Lateral orbitofrontal	Left	67	67	-66.17 (59.49)	-0.78 (-2.16 to 0.61)	0.74		-26.07 (61.62)	-0.31 (-1.74 to 1.13)	0.965
Lingual	Left	67	67	11.09 (78.05)	0.19 (-2.39 to 2.76)	0.962		23.29 (80.68)	0.39 (-2.29 to 3.08)	0.965
Medial orbitofrontal	Left	67	67	-58.27 (41.48)	-0.59 (-1.43 to 0.24)	0.74		-41.46 (44.88)	-0.42 (-1.32 to 0.48)	0.965
Middle temporal	Left	67	67	-93.79 (91.31)	-0.91 (-2.67 to 0.85)	0.74		-10.23 (95.02)	-0.1 (-1.93 to 1.73)	0.965
Parahippocampal	Left	67	67	-0.16 (16)	-0.01 (-1.39 to 1.38)	0.999		6.37 (16.6)	0.28 (-1.18 to 1.74)	0.965
Paracentral	Left	67	67	-29.6 (36.58)	-0.87 (-2.99 to 1.26)	0.787		-18.64 (38.88)	-0.55 (-2.81 to 1.72)	0.965
Pars opercularis	Left	67	67	-31.85 (64.58)	-0.39 (-1.98 to 1.19)	0.866		-10.89 (68.46)	-0.13 (-1.8 to 1.53)	0.965
Pars orbitalis	Left	67	67	5.53 (19.65)	0.22 (-1.31 to 1.75)	0.929		18.14 (20.45)	0.73 (-0.89 to 2.34)	0.965
Pars triangularis	Left	67	67	-6.19 (49.71)	-0.11 (-1.91 to 1.68)	0.962		3.3 (52.69)	0.06 (-1.85 to 1.97)	0.965
Pericalcarine	Left	67	67	34.64 (49.51)	0.92 (-1.68 to 3.52)	0.849		30.31 (52.41)	0.82 (-1.98 to 3.61)	0.965
Postcentral	Left	67	67	-79.42 (101.47)	-0.75 (-2.64 to 1.14)	0.787		-80.11 (109.57)	-0.78 (-2.89 to 1.33)	0.965
Posterior cingulate	Left	67	67	-27.03 (39.84)	-0.89 (-3.48 to 1.7)	0.852		-20.53 (42.08)	-0.67 (-3.41 to 2.06)	0.965
Precentral	Left	67	67	-161.47 (102.06)	-1.06 (-2.39 to 0.27)	0.74		-139.9 (108.91)	-0.92 (-2.33 to 0.5)	0.965
Precuneus	Left	67	67	-104.78 (112.25)	-1.67 (-5.21 to 1.87)	0.74		-24.45 (115.11)	-0.39 (-4.06 to 3.27)	0.965
Rostral anterior cingulate	Left	67	67	-14.73 (35.69)	-0.37 (-2.17 to 1.42)	0.877		1.57 (37.46)	0.04 (-1.88 to 1.96)	0.965
Rostral middle frontal	Left	67	67	0.18 (158.43)	0 (-1.29 to 1.29)	0.999		160.32 (163.59)	0.67 (-0.68 to 2.01)	0.965
Superior frontal	Left	67	67	-188.43 (205.62)	-1.01 (-3.18 to 1.17)	0.74		-29.01 (213.99)	-0.16 (-2.44 to 2.13)	0.965
Superior parietal	Left	67	67	-151.02 (164.54)	-0.72 (-2.28 to 0.84)	0.74		-99.23 (174.34)	-0.48 (-2.13 to 1.18)	0.965
Superior temporal	Left	67	67	47.16 (104.42)	0.54 (-1.81 to 2.89)	0.866		108.36 (109.39)	1.24 (-1.24 to 3.73)	0.965
Supramarginal	Left	67	67	-96.78 (150.15)	-0.53 (-2.17 to 1.1)	0.866		-31.59 (159.37)	-0.18 (-1.92 to 1.57)	0.965
Frontal pole	Left	67	67	3.74 (7.3)	0.23 (-0.67 to 1.14)	0.866		13.09 (7.43)	0.82 (-0.1 to 1.75)	0.965
Temporal pole	Left	67	67	3.03 (13.47)	0.11 (-0.87 to 1.09)	0.938		10.4 (14.32)	0.39 (-0.67 to 1.44)	0.965
Transverse temporal	Left	67	67	7.28 (14.55)	0.45 (-1.33 to 2.24)	0.866		12.57 (15.24)	0.79 (-1.1 to 2.67)	0.965
Insula	Left	67	67	-28.01 (50.85)	-0.26 (-1.21 to 0.68)	0.866		8.5 (52.76)	0.08 (-0.93 to 1.09)	0.965
Banks of the Superior Temporal Sulcus	Right	67	67	-42.97 (31.08)	-1.25 (-3.03 to 0.54)	0.74		-31.42 (32.96)	-0.92 (-2.83 to 0.99)	0.965
Caudal anterior cingulate	Right	67	67	41.81 (33.96)	1.5 (-0.91 to 3.92)	0.74		39.33 (35.87)	1.45 (-1.16 to 4.06)	0.965
Caudal middle frontal	Right	67	67	-90.68 (85.75)	-0.62 (-1.77 to 0.54)	0.74		-37.88 (90.55)	-0.26 (-1.48 to 0.96)	0.965
Cuneus	Right	67	67	-20.9 (43.26)	-0.56 (-2.87 to 1.74)	0.866		4.28 (45.55)	0.12 (-2.37 to 2.6)	0.965
Entorhinal	Right	67	67	-8.25 (15.06)	-0.29 (-1.35 to 0.76)	0.866		-1.55 (15.97)	-0.05 (-1.17 to 1.06)	0.965
Fusiform	Right	67	67	-128.71 (71.53)	-2.11 (-4.43 to 0.21)	0.74		-68.35 (73.22)	-1.13 (-3.51 to 1.26)	0.965
Inferior parietal	Right	67	67	-374.89 (187.15)	-1.98 (-3.95 to -0.02)	0.74		-292.27 (198.14)	-1.55 (-3.63 to 0.53)	0.965
Inferior temporal	Right	67	67	-98.35 (91.95)	-1.18 (-3.37 to 1.01)	0.74		-29.13 (96.38)	-0.35 (-2.65 to 1.95)	0.965
Isthmus cingulate	Right	67	67	-1.27 (28.24)	-0.04 (-1.89 to 1.8)	0.991		10.19 (29.59)	0.34 (-1.6 to 2.28)	0.965
Lateral occipital	Right	67	67	-81.38 (148.44)	-0.84 (-3.86 to 2.19)	0.866		-25.14 (157.57)	-0.27 (-3.57 to 3.04)	0.965
Lateral orbitofrontal	Right	67	67	-72.94 (64.37)	-0.57 (-1.56 to 0.42)	0.74		-37.43 (67.42)	-0.29 (-1.34 to 0.75)	0.965
Lingual	Right	67	67	72.99 (79.74)	1.15 (-1.34 to 3.64)	0.74		97.14 (82.62)	1.55 (-1.06 to 4.16)	0.965
Medial orbitofrontal	Right	67	67	-78.44 (46.59)	-1.03 (-2.24 to 0.18)	0.74		-37.96 (48.65)	-0.51 (-1.79 to 0.78)	0.965
Middle temporal	Right	67	67	-112.61 (100.72)	-1.09 (-3.01 to 0.84)	0.74		-21.71 (104.38)	-0.21 (-2.2 to 1.78)	0.965
Parahippocampal	Right	67	67	16.81 (17.38)	0.61 (-0.63 to 1.85)	0.74		19.32 (18.56)	0.7 (-0.63 to 2.04)	0.965
Paracentral	Right	67	67	-48.69 (40.95)	-0.9 (-2.4 to 0.6)	0.74		-31.33 (43.66)	-0.58 (-2.18 to 1.02)	0.965
Pars opercularis	Right	67	67	-20.35 (50.03)	-0.36 (-2.11 to 1.39)	0.877		-11.16 (53.53)	-0.2 (-2.1 to 1.7)	0.965
Pars orbitalis	Right	67	67	-13.19 (25.98)	-0.57 (-2.79 to 1.65)	0.866		-2.43 (27.31)	-0.1 (-2.43 to 2.22)	0.965
Pars triangularis	Right	67	67	-8.97 (54.19)	-0.15 (-1.98 to 1.67)	0.962		7.81 (56.81)	0.13 (-1.77 to 2.03)	0.965
Pericalcarine	Right	67	67	13.32 (49.14)	0.34 (-2.12 to 2.79)	0.929		16.05 (52.1)	0.41 (-2.21 to 3.03)	0.965
Postcentral	Right	67	67	-25.94 (105.69)	-0.21 (-1.87 to 1.46)	0.935		-4.93 (112.36)	-0.04 (-1.82 to 1.75)	0.965
Posterior cingulate	Right	67	67	-11.56 (43.11)	-0.36 (-3.05 to 2.32)	0.929		14.2 (45.08)	0.46 (-2.41 to 3.33)	0.965
Precentral	Right	67	67	-11.71 (112.92)	-0.06 (-1.19 to 1.07)	0.962		16.68 (120.07)	0.09 (-1.12 to 1.29)	0.965
Precuneus	Right	67	67	-137.69 (116.67)	-1.75 (-4.68 to 1.18)	0.74		-88.79 (122.58)	-1.14 (-4.25 to 1.97)	0.965
Rostral anterior cingulate	Right	67	67	38.11 (25.41)	1.17 (-0.38 to 2.71)	0.74		52.36 (26.45)	1.64 (0 to 3.28)	0.965
Rostral middle frontal	Right	67	67	-307.87 (167.24)	-1.46 (-3.02 to 0.11)	0.74		-237.43 (177.4)	-1.13 (-2.8 to 0.54)	0.965
Superior frontal	Right	67	67	-275.03 (197.47)	-1.15 (-2.78 to 0.48)	0.74		-123.31 (207.07)	-0.52 (-2.25 to 1.21)	0.965
Superior parietal	Right	67	67	-178.45 (159.76)	-0.7 (-1.93 to 0.54)	0.74		-69.11 (168.09)	-0.28 (-1.62 to 1.06)	0.965
Superior temporal	Right	67	67	-41.84 (92.32)	-0.42 (-2.24 to 1.4)	0.866		41.26 (95.27)	0.41 (-1.47 to 2.3)	0.965
Supramarginal	Right	67	67	-15.19 (124.68)	-0.08 (-1.32 to 1.17)	0.962		25.25 (134.05)	0.13 (-1.22 to 1.48)	0.965
Frontal pole	Right	67	67	-5.28 (9.12)	-0.27 (-1.19 to 0.65)	0.866		8.08 (9.39)	0.42 (-0.54 to 1.37)	0.965
Temporal pole	Right	67	67	-24.79 (12.52)	-0.83 (-1.66 to 0)	0.74		-12.72 (13.12)	-0.43 (-1.32 to 0.45)	0.965
Transverse temporal	Right	67	67	-12.21 (9.34)	-1.02 (-2.56 to 0.52)	0.74		-7.34 (9.82)	-0.61 (-2.21 to 1)	0.965
Insula	Right	67	67	4.77 (49.29)	0.04 (-0.79 to 0.88)	0.962		56.85 (51.47)	0.49 (-0.39 to 1.37)	0.965

## Sheet: Table S9.Volume_BL
Supplemental Table 9. Group Differences and Effect Sizes in Baseline Cortical Volumes (mm3) Before and After Adjusting for SES Variables
		Base Modela						SES Modelb
Cortical Volume (mm3)	Hemisphere	Early-Users (n)	Non-users (n)	Meandiff (S.E.)	Efect Size (95% C.I.)	FDR p-value (LME)c		Tobacco Ever Use (n)	Nonuse (n)	Meandiff (S.E.)	Efect Size (95% C.I.)	FDR p-value (LME)c
Whole brain measures
Total Cortical Area	Left	110	11241	-2342.01 (1253.56)	-0.18 (-0.37 to 0.01)	0.236		110	11241	-1775.3 (1253.6)	-0.14 (-0.33 to 0.05)	0.442
Total Cortical Area	Right	110	11241	-2322.56 (1254.66)	-0.18 (-0.37 to 0.01)	0.236		110	11241	-1787.22 (1255.02)	-0.14 (-0.33 to 0.05)	0.442
Region-Specific Measures
Banks of the Superior Temporal Sulcus	Left	110	11241	-146.16 (52.27)	-0.27 (-0.46 to -0.08)	0.105		110	11241	-138.7 (52.39)	-0.26 (-0.45 to -0.07)	0.171
Caudal anterior cingulate	Left	110	11241	-53.92 (50.69)	-0.1 (-0.29 to 0.09)	0.514		110	11241	-49.54 (50.83)	-0.09 (-0.28 to 0.1)	0.538
Caudal middle frontal	Left	110	11241	-68.52 (120.98)	-0.05 (-0.24 to 0.13)	0.743		110	11241	-58.59 (121.28)	-0.05 (-0.24 to 0.14)	0.831
Cuneus	Left	110	11241	157.52 (57.53)	0.26 (0.08 to 0.45)	0.105		110	11241	167.25 (57.66)	0.28 (0.09 to 0.47)	0.171
Entorhinal	Left	110	11241	2.76 (36.33)	0.01 (-0.18 to 0.2)	0.939		110	11241	14.35 (36.41)	0.04 (-0.15 to 0.23)	0.854
Fusiform	Left	110	11241	-39.08 (110.55)	-0.03 (-0.22 to 0.16)	0.83		110	11241	7.16 (110.62)	0.01 (-0.18 to 0.2)	0.962
Inferior parietal	Left	110	11241	-252.5 (190.22)	-0.13 (-0.32 to 0.06)	0.402		110	11241	-232.3 (190.69)	-0.12 (-0.31 to 0.07)	0.488
Inferior temporal	Left	110	11241	-94.29 (149.07)	-0.06 (-0.25 to 0.13)	0.716		110	11241	-41.76 (149.3)	-0.03 (-0.22 to 0.16)	0.862
Isthmus cingulate	Left	110	11241	25.94 (41.55)	0.06 (-0.13 to 0.25)	0.716		110	11241	23.53 (41.66)	0.05 (-0.14 to 0.24)	0.801
Lateral occipital	Left	110	11241	233.46 (153.25)	0.15 (-0.04 to 0.34)	0.345		110	11241	273.62 (153.58)	0.17 (-0.02 to 0.36)	0.317
Lateral orbitofrontal	Left	110	11241	-145.63 (73.05)	-0.19 (-0.38 to 0)	0.215		110	11241	-136.23 (73.25)	-0.18 (-0.37 to 0.01)	0.303
Lingual	Left	110	11241	208.42 (99.56)	0.2 (0.01 to 0.39)	0.21		110	11241	227.85 (99.74)	0.22 (0.03 to 0.41)	0.171
Medial orbitofrontal	Left	110	11241	-82.11 (56.58)	-0.14 (-0.33 to 0.05)	0.368		110	11241	-83.76 (56.71)	-0.14 (-0.33 to 0.05)	0.442
Middle temporal	Left	110	11241	-428.44 (137.97)	-0.3 (-0.49 to -0.11)	0.105		110	11241	-370.38 (138.03)	-0.26 (-0.45 to -0.07)	0.171
Parahippocampal	Left	110	11241	-45.18 (31.19)	-0.14 (-0.33 to 0.05)	0.368		110	11241	-35.2 (31.22)	-0.11 (-0.3 to 0.08)	0.528
Paracentral	Left	110	11241	-100.6 (50.09)	-0.19 (-0.38 to 0)	0.215		110	11241	-92.56 (50.21)	-0.18 (-0.37 to 0.01)	0.303
Pars opercularis	Left	110	11241	-29.15 (89.6)	-0.03 (-0.22 to 0.16)	0.83		110	11241	-33.55 (89.81)	-0.04 (-0.23 to 0.15)	0.854
Pars orbitalis	Left	110	11241	-39.73 (34.65)	-0.11 (-0.3 to 0.08)	0.477		110	11241	-35.76 (34.73)	-0.1 (-0.29 to 0.09)	0.538
Pars triangularis	Left	110	11241	23.25 (72.21)	0.03 (-0.16 to 0.22)	0.83		110	11241	18.74 (72.39)	0.03 (-0.16 to 0.21)	0.862
Pericalcarine	Left	110	11241	99.81 (43.16)	0.22 (0.03 to 0.41)	0.201		110	11241	106.76 (43.24)	0.24 (0.05 to 0.43)	0.171
Postcentral	Left	110	11241	-68.02 (127.44)	-0.05 (-0.24 to 0.14)	0.756		110	11241	-40.11 (127.77)	-0.03 (-0.22 to 0.16)	0.862
Posterior cingulate	Left	110	11241	-33.23 (49.42)	-0.06 (-0.25 to 0.12)	0.716		110	11241	-30.41 (49.55)	-0.06 (-0.25 to 0.13)	0.77
Precentral	Left	110	11241	-260.67 (134.88)	-0.19 (-0.38 to 0)	0.232		110	11241	-215.59 (135.09)	-0.15 (-0.34 to 0.04)	0.38
Precuneus	Left	110	11241	12.36 (116.85)	0.01 (-0.18 to 0.2)	0.929		110	11241	25.85 (117.15)	0.02 (-0.17 to 0.21)	0.862
Rostral anterior cingulate	Left	110	11241	8.69 (48.9)	0.02 (-0.17 to 0.21)	0.897		110	11241	12.22 (49.04)	0.02 (-0.17 to 0.21)	0.862
Rostral middle frontal	Left	110	11241	-97 (199.31)	-0.05 (-0.24 to 0.14)	0.779		110	11241	-44.11 (199.59)	-0.02 (-0.21 to 0.17)	0.862
Superior frontal	Left	110	11241	-599.44 (241.87)	-0.24 (-0.43 to -0.05)	0.182		110	11241	-580.84 (242.51)	-0.23 (-0.42 to -0.04)	0.171
Superior parietal	Left	110	11241	89.8 (188.39)	0.05 (-0.14 to 0.24)	0.779		110	11241	102.65 (188.85)	0.05 (-0.14 to 0.24)	0.806
Superior temporal	Left	110	11241	-330.21 (144.76)	-0.22 (-0.41 to -0.03)	0.201		110	11241	-292 (144.95)	-0.19 (-0.38 to -0.01)	0.257
Supramarginal	Left	110	11241	-344.16 (199.33)	-0.17 (-0.36 to 0.02)	0.294		110	11241	-315.84 (199.83)	-0.15 (-0.34 to 0.04)	0.38
Frontal pole	Left	110	11241	-3.51 (17.35)	-0.02 (-0.21 to 0.17)	0.891		110	11241	0.47 (17.39)	0.0 (-0.19 to 0.19)	0.978
Temporal pole	Left	110	11241	73.33 (35.87)	0.2 (0.01 to 0.39)	0.215		110	11241	85.51 (35.92)	0.23 (0.04 to 0.42)	0.171
Transverse temporal	Left	110	11241	8.66 (22.74)	0.04 (-0.15 to 0.23)	0.83		110	11241	8.54 (22.8)	0.04 (-0.15 to 0.23)	0.854
Insula	Left	110	11241	-20.61 (63.41)	-0.03 (-0.22 to 0.16)	0.83		110	11241	-18.34 (63.57)	-0.03 (-0.22 to 0.16)	0.862
Banks of the Superior Temporal Sulcus	Right	110	11241	-36.09 (40.18)	-0.09 (-0.28 to 0.1)	0.587		110	11241	-27.11 (40.25)	-0.07 (-0.25 to 0.12)	0.746
Caudal anterior cingulate	Right	110	11241	110.59 (52.67)	0.2 (0.01 to 0.39)	0.21		110	11241	114.22 (52.8)	0.21 (0.02 to 0.4)	0.217
Caudal middle frontal	Right	110	11241	-169.98 (122.73)	-0.13 (-0.32 to 0.06)	0.387		110	11241	-162.47 (123.05)	-0.13 (-0.32 to 0.06)	0.488
Cuneus	Right	110	11241	101.12 (60.11)	0.16 (-0.03 to 0.35)	0.296		110	11241	106.7 (60.27)	0.17 (-0.02 to 0.36)	0.317
Entorhinal	Right	110	11241	30.26 (36.64)	0.08 (-0.11 to 0.27)	0.622		110	11241	46.91 (36.67)	0.12 (-0.07 to 0.31)	0.488
Fusiform	Right	110	11241	-227.47 (105.05)	-0.21 (-0.4 to -0.02)	0.21		110	11241	-178.61 (105.09)	-0.16 (-0.35 to 0.03)	0.328
Inferior parietal	Right	110	11241	-307.02 (215.66)	-0.14 (-0.33 to 0.05)	0.374		110	11241	-265.51 (216.16)	-0.12 (-0.31 to 0.07)	0.488
Inferior temporal	Right	110	11241	-216.6 (137.47)	-0.15 (-0.34 to 0.04)	0.335		110	11241	-164.31 (137.64)	-0.12 (-0.31 to 0.07)	0.494
Isthmus cingulate	Right	110	11241	48.74 (40.1)	0.12 (-0.07 to 0.31)	0.448		110	11241	43.16 (40.21)	0.1 (-0.09 to 0.29)	0.538
Lateral occipital	Right	110	11241	89.61 (159.16)	0.05 (-0.13 to 0.24)	0.743		110	11241	128.76 (159.5)	0.08 (-0.11 to 0.27)	0.639
Lateral orbitofrontal	Right	110	11241	-50.12 (74.57)	-0.06 (-0.25 to 0.12)	0.716		110	11241	-37.77 (74.76)	-0.05 (-0.24 to 0.14)	0.825
Lingual	Right	110	11241	197.55 (103.7)	0.18 (-0.01 to 0.37)	0.235		110	11241	203.95 (103.97)	0.19 (0 to 0.38)	0.269
Medial orbitofrontal	Right	110	11241	-72.83 (58.03)	-0.12 (-0.31 to 0.07)	0.443		110	11241	-64.96 (58.18)	-0.11 (-0.3 to 0.08)	0.528
Middle temporal	Right	110	11241	-371.8 (135.58)	-0.26 (-0.45 to -0.08)	0.105		110	11241	-311.84 (135.63)	-0.22 (-0.41 to -0.03)	0.171
Parahippocampal	Right	110	11241	-31.9 (26.16)	-0.12 (-0.31 to 0.07)	0.448		110	11241	-25.49 (26.2)	-0.09 (-0.28 to 0.1)	0.538
Paracentral	Right	110	11241	-98.94 (58.23)	-0.16 (-0.35 to 0.03)	0.296		110	11241	-99.42 (58.39)	-0.16 (-0.35 to 0.02)	0.328
Pars opercularis	Right	110	11241	66.3 (71.68)	0.09 (-0.1 to 0.28)	0.578		110	11241	72.19 (71.85)	0.1 (-0.09 to 0.29)	0.538
Pars orbitalis	Right	110	11241	-40.89 (41.36)	-0.1 (-0.28 to 0.09)	0.551		110	11241	-33.78 (41.45)	-0.08 (-0.27 to 0.11)	0.639
Pars triangularis	Right	110	11241	35.01 (83.98)	0.04 (-0.15 to 0.23)	0.817		110	11241	32.44 (84.21)	0.04 (-0.15 to 0.23)	0.854
Pericalcarine	Right	110	11241	101.78 (45.9)	0.21 (0.02 to 0.4)	0.21		110	11241	105.64 (46)	0.22 (0.03 to 0.41)	0.171
Postcentral	Right	110	11241	107.37 (123.45)	0.08 (-0.11 to 0.27)	0.597		110	11241	132 (123.72)	0.1 (-0.09 to 0.29)	0.538
Posterior cingulate	Right	110	11241	47.92 (50.49)	0.09 (-0.1 to 0.28)	0.572		110	11241	48.52 (50.64)	0.09 (-0.1 to 0.28)	0.538
Precentral	Right	110	11241	-89.04 (141.55)	-0.06 (-0.25 to 0.13)	0.716		110	11241	-57.33 (141.82)	-0.04 (-0.23 to 0.15)	0.854
Precuneus	Right	110	11241	-161.77 (119.32)	-0.13 (-0.32 to 0.06)	0.395		110	11241	-154.73 (119.64)	-0.13 (-0.31 to 0.06)	0.488
Rostral anterior cingulate	Right	110	11241	44.02 (41.83)	0.1 (-0.09 to 0.29)	0.514		110	11241	42.19 (41.94)	0.1 (-0.09 to 0.29)	0.538
Rostral middle frontal	Right	110	11241	-351.65 (220.04)	-0.15 (-0.34 to 0.03)	0.335		110	11241	-310.98 (220.34)	-0.14 (-0.33 to 0.05)	0.442
Superior frontal	Right	110	11241	-563.4 (245.51)	-0.22 (-0.41 to -0.03)	0.201		110	11241	-496.65 (246)	-0.2 (-0.39 to -0.01)	0.257
Superior parietal	Right	110	11241	-210.79 (183.4)	-0.11 (-0.3 to 0.08)	0.477		110	11241	-230.01 (183.83)	-0.12 (-0.31 to 0.07)	0.488
Superior temporal	Right	110	11241	-189.85 (123.06)	-0.15 (-0.34 to 0.04)	0.344		110	11241	-152.65 (123.22)	-0.12 (-0.31 to 0.07)	0.488
Supramarginal	Right	110	11241	-107.9 (163.69)	-0.06 (-0.25 to 0.13)	0.716		110	11241	-103.26 (164.13)	-0.06 (-0.25 to 0.13)	0.77
Frontal pole	Right	110	11241	-4.68 (20.93)	-0.02 (-0.21 to 0.17)	0.886		110	11241	1.4 (20.97)	0.01 (-0.18 to 0.2)	0.962
Temporal pole	Right	110	11241	4.59 (36.15)	0.01 (-0.18 to 0.2)	0.925		110	11241	13 (36.22)	0.03 (-0.15 to 0.22)	0.854
Transverse temporal	Right	110	11241	-16.83 (16.05)	-0.1 (-0.29 to 0.09)	0.514		110	11241	-16.51 (16.09)	-0.1 (-0.29 to 0.09)	0.538
Insula	Right	110	11241	15.63 (62.07)	0.02 (-0.16 to 0.21)	0.876		110	11241	19.07 (62.21)	0.03 (-0.16 to 0.22)	0.862

## Sheet: Table S10. Volume__long
Supplemental Table 10. Longitudinal Group Differences and Effect Sizes in Cortical Volumes (mm3) Before and After Adjusting for SES Variables
							Base modela				SES modelb
		Baseline			2-Year Follow-up
Cortical Volume (mm3)	Hemisphere	Early-Users (n)	Non-users (n)		Early-Users (n)	Non-users (n)	Meandiff (S.E.)	Efect Size (95% C.I.)	FDR p-value (LME)c		Meandiff (S.E.)	Efect Size (95% C.I.)	FDR p-value (LME)c
Whole brain measures
Total Cortical Area	Left	110	11240		67	7441	-2926.85(1260.55)	-0.52(-0.97 to -0.08)	0.118		-2104.46(1259.46)	-0.38(-0.82 to 0.07)	0.266
Total Cortical Area	Right	110	11240		67	7441	-3042.13(1259.99)	-0.53(-0.97 to -0.1)	0.118		-2248.51(1259.3)	-0.4(-0.83 to 0.04)	0.254
Region-Specific Measures
Banks of the Superior Temporal Sulcus	Left	110	11240		67	7441	-161.91(51.44)	-1.12(-1.82 to -0.42)	0.047		-150.15(51.54)	-1.04(-1.74 to -0.34)	0.14
Caudal anterior cingulate	Left	110	11240		67	7441	-72.82(50.95)	-0.73(-1.72 to 0.27)	0.299		-62.47(51.05)	-0.62(-1.62 to 0.37)	0.429
Caudal middle frontal	Left	110	11240		67	7441	-117.8(120.56)	-0.36(-1.08 to 0.36)	0.501		-96.31(120.81)	-0.29(-1.01 to 0.43)	0.661
Cuneus	Left	110	11240		67	7441	134.1(56.88)	1.1(0.18 to 2.01)	0.118		145.75(56.97)	1.19(0.28 to 2.11)	0.154
Entorhinal	Left	110	11240		67	7441	8.14(35.13)	0.05(-0.36 to 0.46)	0.888		21.72(35.18)	0.13(-0.28 to 0.54)	0.723
Fusiform	Left	110	11240		67	7441	-91.82(110.48)	-0.28(-0.93 to 0.37)	0.568		-40.26(110.46)	-0.12(-0.77 to 0.53)	0.822
Inferior parietal	Left	110	11240		67	7441	-384.29(190.89)	-0.88(-1.74 to -0.02)	0.172		-341.59(191.26)	-0.78(-1.65 to 0.08)	0.254
Inferior temporal	Left	110	11240		67	7441	-175.73(148.91)	-0.41(-1.08 to 0.27)	0.424		-103.94(149.02)	-0.24(-0.92 to 0.44)	0.693
Isthmus cingulate	Left	110	11240		67	7441	14.18(41.26)	0.13(-0.61 to 0.86)	0.867		15.61(41.36)	0.14(-0.59 to 0.88)	0.822
Lateral occipital	Left	110	11240		67	7441	155.14(152.67)	0.4(-0.37 to 1.16)	0.482		201.66(152.91)	0.52(-0.25 to 1.28)	0.397
Lateral orbitofrontal	Left	110	11240		67	7441	-152.68(71.48)	-0.49(-0.94 to -0.04)	0.165		-135.63(71.66)	-0.43(-0.88 to 0.02)	0.254
Lingual	Left	110	11240		67	7441	154.82(99.97)	0.76(-0.2 to 1.73)	0.269		173.03(100.13)	0.85(-0.11 to 1.82)	0.254
Medial orbitofrontal	Left	110	11240		67	7441	-90.93(54.14)	-0.31(-0.68 to 0.05)	0.232		-86(54.27)	-0.3(-0.67 to 0.07)	0.278
Middle temporal	Left	110	11240		67	7441	-529.15(137.75)	-1.24(-1.87 to -0.61)	<0.001		-455.1(137.65)	-1.06(-1.7 to -0.43)	0.07
Parahippocampal	Left	110	11240		67	7441	-49.46(30.74)	-0.46(-1.02 to 0.1)	0.252		-39.09(30.77)	-0.36(-0.92 to 0.2)	0.408
Paracentral	Left	110	11240		67	7441	-113.48(49.04)	-0.7(-1.29 to -0.11)	0.118		-99.53(49.14)	-0.61(-1.2 to -0.02)	0.254
Pars opercularis	Left	110	11240		67	7441	-60.01(88.82)	-0.26(-1.01 to 0.49)	0.672		-50.26(89.01)	-0.22(-0.97 to 0.54)	0.728
Pars orbitalis	Left	110	11240		67	7441	-54.71(34.07)	-0.49(-1.09 to 0.11)	0.252		-45.1(34.13)	-0.4(-1.01 to 0.2)	0.397
Pars triangularis	Left	110	11240		67	7441	-4.91(71.5)	-0.03(-0.84 to 0.78)	0.945		2.72(71.67)	0.02(-0.8 to 0.83)	0.992
Pericalcarine	Left	110	11240		67	7441	89.03(42.82)	0.91(0.05 to 1.76)	0.166		97.88(42.88)	1(0.14 to 1.85)	0.192
Postcentral	Left	110	11240		67	7441	-120.04(126.48)	-0.32(-0.99 to 0.34)	0.503		-81.64(126.71)	-0.22(-0.89 to 0.45)	0.712
Posterior cingulate	Left	110	11240		67	7441	-54.87(49.74)	-0.48(-1.32 to 0.37)	0.454		-44.56(49.84)	-0.39(-1.24 to 0.46)	0.59
Precentral	Left	110	11240		67	7441	-311.03(134.42)	-0.71(-1.31 to -0.11)	0.118		-247.41(134.53)	-0.57(-1.17 to 0.04)	0.254
Precuneus	Left	110	11240		67	7441	-27.7(115.73)	-0.08(-0.71 to 0.56)	0.888		-7.16(116.01)	-0.02(-0.66 to 0.62)	0.992
Rostral anterior cingulate	Left	110	11240		67	7441	-9.9(47.97)	-0.06(-0.63 to 0.51)	0.888		-0.57(48.09)	0(-0.58 to 0.57)	0.992
Rostral middle frontal	Left	110	11240		67	7441	-172.05(195.43)	-0.24(-0.78 to 0.3)	0.541		-94.77(195.59)	-0.13(-0.67 to 0.41)	0.785
Superior frontal	Left	110	11240		67	7441	-697.32(241.97)	-0.93(-1.56 to -0.3)	0.07		-634.35(242.47)	-0.84(-1.48 to -0.21)	0.154
Superior parietal	Left	110	11240		67	7441	79.82(183.16)	0.13(-0.45 to 0.7)	0.814		105.15(183.55)	0.17(-0.41 to 0.74)	0.728
Superior temporal	Left	110	11240		67	7441	-414.62(146.23)	-1.1(-1.86 to -0.34)	0.07		-350.04(146.31)	-0.93(-1.68 to -0.17)	0.18
Supramarginal	Left	110	11240		67	7441	-394.3(196.95)	-0.73(-1.44 to -0.02)	0.172		-340.97(197.33)	-0.63(-1.34 to 0.08)	0.254
Frontal pole	Left	110	11240		67	7441	-9.18(16.31)	-0.1(-0.46 to 0.26)	0.732		-4.05(16.34)	-0.05(-0.4 to 0.31)	0.866
Temporal pole	Left	110	11240		67	7441	57.75(34.04)	0.29(-0.05 to 0.63)	0.232		71.58(34.07)	0.36(0.02 to 0.7)	0.254
Transverse temporal	Left	110	11240		67	7441	3.23(22.66)	0.05(-0.69 to 0.8)	0.913		5.9(22.72)	0.1(-0.65 to 0.85)	0.866
Insula	Left	110	11240		67	7441	-39.39(61.28)	-0.13(-0.53 to 0.27)	0.687		-28.28(61.42)	-0.09(-0.5 to 0.31)	0.792
Banks of the Superior Temporal Sulcus	Right	110	11240		67	7441	-56.55(39.7)	-0.49(-1.17 to 0.18)	0.299		-43.91(39.75)	-0.38(-1.06 to 0.3)	0.471
Caudal anterior cingulate	Right	110	11240		67	7441	91.1(52.6)	0.83(-0.11 to 1.77)	0.232		99.09(52.71)	0.9(-0.04 to 1.85)	0.254
Caudal middle frontal	Right	110	11240		67	7441	-231.98(120.44)	-0.57(-1.15 to 0.01)	0.172		-211.85(120.71)	-0.52(-1.1 to 0.06)	0.254
Cuneus	Right	110	11240		67	7441	88.9(59.16)	0.58(-0.18 to 1.34)	0.274		101.58(59.28)	0.66(-0.1 to 1.42)	0.254
Entorhinal	Right	110	11240		67	7441	24.48(35.13)	0.15(-0.27 to 0.57)	0.667		42.1(35.14)	0.26(-0.16 to 0.68)	0.429
Fusiform	Right	110	11240		67	7441	-260.01(105.19)	-0.81(-1.45 to -0.17)	0.118		-203.53(105.14)	-0.63(-1.27 to 0.01)	0.254
Inferior parietal	Right	110	11240		67	7441	-449.19(214.87)	-0.77(-1.48 to -0.05)	0.166		-382.63(215.25)	-0.65(-1.37 to 0.07)	0.254
Inferior temporal	Right	110	11240		67	7441	-271.65(137.85)	-0.68(-1.35 to 0)	0.172		-201.9(137.9)	-0.5(-1.18 to 0.17)	0.33
Isthmus cingulate	Right	110	11240		67	7441	37.19(39.39)	0.34(-0.36 to 1.04)	0.503		36.78(39.49)	0.33(-0.37 to 1.03)	0.573
Lateral occipital	Right	110	11240		67	7441	12.87(158.46)	0.03(-0.73 to 0.79)	0.945		57.93(158.7)	0.14(-0.62 to 0.91)	0.822
Lateral orbitofrontal	Right	110	11240		67	7441	-94.41(71.91)	-0.25(-0.62 to 0.12)	0.348		-75.88(72.07)	-0.2(-0.57 to 0.17)	0.499
Lingual	Right	110	11240		67	7441	156.73(104.14)	0.74(-0.22 to 1.71)	0.274		170.67(104.34)	0.81(-0.16 to 1.78)	0.275
Medial orbitofrontal	Right	110	11240		67	7441	-95.31(55.74)	-0.34(-0.73 to 0.05)	0.232		-81.33(55.88)	-0.29(-0.68 to 0.1)	0.33
Middle temporal	Right	110	11240		67	7441	-432.27(135.65)	-1.06(-1.71 to -0.41)	0.035		-357.13(135.54)	-0.87(-1.53 to -0.22)	0.154
Parahippocampal	Right	110	11240		67	7441	-26.64(25.7)	-0.27(-0.79 to 0.24)	0.477		-19.32(25.72)	-0.2(-0.72 to 0.32)	0.689
Paracentral	Right	110	11240		67	7441	-111.21(57)	-0.59(-1.19 to 0)	0.172		-106.07(57.14)	-0.56(-1.16 to 0.03)	0.254
Pars opercularis	Right	110	11240		67	7441	39.56(70.51)	0.18(-0.44 to 0.79)	0.732		50.3(70.66)	0.22(-0.39 to 0.84)	0.693
Pars orbitalis	Right	110	11240		67	7441	-63.15(40.93)	-0.51(-1.16 to 0.14)	0.269		-52.6(41)	-0.43(-1.08 to 0.23)	0.408
Pars triangularis	Right	110	11240		67	7441	17.44(82.72)	0.07(-0.59 to 0.73)	0.888		23.42(82.93)	0.09(-0.56 to 0.75)	0.864
Pericalcarine	Right	110	11240		67	7441	88.01(45.39)	0.79(-0.01 to 1.59)	0.172		94.46(45.45)	0.85(0.05 to 1.64)	0.254
Postcentral	Right	110	11240		67	7441	39.91(122)	0.11(-0.54 to 0.75)	0.868		83.41(122.19)	0.23(-0.42 to 0.87)	0.693
Posterior cingulate	Right	110	11240		67	7441	11.76(51)	0.1(-0.76 to 0.96)	0.888		19.54(51.12)	0.17(-0.69 to 1.03)	0.822
Precentral	Right	110	11240		67	7441	-150.2(138.77)	-0.28(-0.8 to 0.23)	0.454		-99.04(138.99)	-0.19(-0.7 to 0.33)	0.693
Precuneus	Right	110	11240		67	7441	-206.42(117.42)	-0.52(-1.1 to 0.06)	0.23		-185.76(117.71)	-0.47(-1.05 to 0.11)	0.278
Rostral anterior cingulate	Right	110	11240		67	7441	19.95(41.33)	0.16(-0.48 to 0.8)	0.786		23.51(41.43)	0.19(-0.46 to 0.83)	0.728
Rostral middle frontal	Right	110	11240		67	7441	-410.43(215.6)	-0.5(-1.02 to 0.01)	0.173		-343.98(215.83)	-0.42(-0.94 to 0.1)	0.278
Superior frontal	Right	110	11240		67	7441	-665.13(242.51)	-0.77(-1.32 to -0.22)	0.07		-574.27(242.87)	-0.66(-1.22 to -0.11)	0.18
Superior parietal	Right	110	11240		67	7441	-207.42(177.17)	-0.29(-0.79 to 0.2)	0.424		-206.1(177.58)	-0.29(-0.79 to 0.2)	0.442
Superior temporal	Right	110	11240		67	7441	-285.11(124.26)	-0.85(-1.57 to -0.12)	0.118		-227.03(124.31)	-0.67(-1.4 to 0.05)	0.254
Supramarginal	Right	110	11240		67	7441	-175.98(160.43)	-0.32(-0.9 to 0.26)	0.454		-149.73(160.82)	-0.28(-0.86 to 0.3)	0.573
Frontal pole	Right	110	11240		67	7441	-6.78(19.69)	-0.06(-0.4 to 0.28)	0.867		-0.3(19.72)	0(-0.34 to 0.34)	0.992
Temporal pole	Right	110	11240		67	7441	-9.81(34.29)	-0.05(-0.39 to 0.29)	0.888		0.32(34.34)	0(-0.34 to 0.34)	0.992
Transverse temporal	Right	110	11240		67	7441	-21.34(15.87)	-0.45(-1.11 to 0.21)	0.339		-18.98(15.9)	-0.4(-1.06 to 0.26)	0.429
Insula	Right	110	11240		67	7441	8.95(59.32)	0.03(-0.34 to 0.39)	0.913		20.44(59.45)	0.06(-0.3 to 0.43)	0.825

[truncated: 6 more sheets: Table S11. Volume_PSM_BL, Table S12. Volume_PSM_long, Table S13. Thick_BL, Table S14. Thick_long, Table S15. Thick_PSM_BL, Table S16. Thick_PSM_long]
